# Supplementary material for: A Flexible Wearable Electronics System for Electrocardiographic Assessment of Colchicine Therapy for Post-MI Remodeling
Source: Sensors (Basel). 2026 Apr 30;26(9):2814. doi: 10.3390/s26092814 (PMC13165562; doi:10.3390/s26092814)
Supplement: Supplementary file 1 [file sensors-26-02814-s001.zip]

Archive with 1 entries (1 files):
- sensors-4274752-supplementary.pdf
